# Supplementary material for: Drinking water and rural schools in the Western Amazon: an environmental intervention study
Source: PeerJ. 2018 Jun 15;6:e4993. doi: 10.7717/peerj.4993 (PMC6005166; doi:10.7717/peerj.4993)
Supplement: Supplemental Information 1 [file peerj-06-4993-s001.zip]

Archive with 2 entries (2 files):
- Lab_Reports_after_Intervention.zip
- Lab_Reports_before_Intervention.zip
